# Supplementary material for: Long-Term Supplementation of Syzygium cumini (L.) Skeels Concentrate Alleviates Age-Related Cognitive Deficit and Oxidative Damage: A Comparative Study of Young vs. Old Mice
Source: Nutrients. 2023 Jan 28;15(3):666. doi: 10.3390/nu15030666 (PMC9921576; doi:10.3390/nu15030666)
Supplement: Supplementary file 1 [file nutrients-15-00666-s001.zip]

Archive with 1 entries (1 files):
- nutrients-2183435-supplementary.pdf
